# Supplementary material for: Differential Alterations in Resting State Functional Connectivity Associated with Depressive Symptoms and Early Life Adversity
Source: Brain Sci. 2021 May 2;11(5):591. doi: 10.3390/brainsci11050591 (PMC8147478; doi:10.3390/brainsci11050591)
Supplement: Supplementary file 1 [file brainsci-11-00591-s001.zip]

Archive with 1 entries (1 files):
- brainsci-1209800-supplementary.pdf
